# Supplementary material for: A simple workflow to identify novel small linear motif (SLiM)-mediated interactions with AlphaFold
Source: Brief Bioinform. 2025 Sep 28;26(5):bbaf501. doi: 10.1093/bib/bbaf501 (PMC12476836; doi:10.1093/bib/bbaf501)
Supplement: Supp_Data_S4_-_plasmids_and_antibodies_bbaf501 [file supp_data_s4_-_plasmids_and_antibodies_bbaf501.xlsx]

## Sheet: Sheet1
Table S3 - plasmids & antibodies
EXPRESSION VECTORS
Name	TAG	Encoded protein, particularity	Type (Parental)	oligo(F)	oligo(R)
pTM952		PromCMV-Empty-IRES-neoR	Lentiviral (pCCLsin.PPT.hPGK.GFP.pre)	-	-
pBLP10	N-term 1x HA	pTM952-1xHA-BIOID2-Linker(GGGGS)3x-RSK2(wild-type)	pTM952	-	-
pMD108	N-term 1x HA	pTM952-1xHA-BIOID2-Linker(GGGGS)3x-RSK2(KAKLGM>KSEPPY mutant)	pTM952	-	-
pMV51	N-term 3x FLAG	PromPGK-3xFLAG-eGFP-Linker(GSGS)-Bsu36I-XbaI-IRES-hygroR	Lentiviral (pCCLsin)	-	-
pMV73	N-term 3x FLAG	pMV51-PTPN3_SLiM(TYITETEDVFYTYKG)	pMV51	taaGGGCACATACATTACCGAGACCGAGGACGTCTTTTACACATACAAGGGTTAGT	ctagACTAACCCTTGTATGTGTAAAAGACGTCCTCGGTCTCGGTAATGTATGTGCCC
pMV76	N-term 3x FLAG	pMV51-PRKAR1A_SLiM(VVKGRRRRGAISAEV)	pMV51	taaGGGCGTTGTGAAGGGTCGAAGGAGGCGGGGCGCCATTAGTGCAGAGGTGTAGT	ctagACTACACCTCTGCACTAATGGCGCCCCGCCTCCTTCGACCCTTCACAACGCCC
pMV77	N-term 3x FLAG	pMV51-PRKAR1A_SLiM_RRGA>RRGS_mutant(VVKGRRRRGSISAEV)	pMV51	taaGGGCGTTGTGAAGGGTCGAAGGAGGCGGGGCAGCATTAGTGCAGAGGTGTAGT	ctagACTACACCTCTGCACTAATGCTGCCCCGCCTCCTTCGACCCTTCACAACGCCC
pMV104	N-term 3x FLAG	pMV51-TRM9B_SLiM(KGQSLDEEVFVESSS)	pMV51	taaGGGCAAGGGACAGAGTCTCGACGAGGAGGTATTTGTGGAGAGCTCTAGCTAGT	ctagACTAGCTAGAGCTCTCCACAAATACCTCCTCGTCGAGACTCTGTCCCTTGCCC
pMV105	N-term 3x FLAG	pMV51-FGFR3_SLiM(SSSSGDDSVFAHDLL)	pMV51	taaGGGCAGCAGTAGTTCAGGGGACGATAGCGTGTTTGCTCATGATCTGCTCTAGT	ctagACTAGAGCAGATCATGAGCAAACACGCTATCGTCCCCTGAACTACTGCTGCCC
pMV106	N-term 3x FLAG	pMV51-FGFR1_SLiM(TCSSGEDSVFSHEPL)	pMV51	taaGGGCACGTGCTCTAGCGGCGAAGATAGTGTGTTTTCCCACGAACCCCTGTAGT	ctagACTACAGGGGTTCGTGGGAAAACACACTATCTTCGCCGCTAGAGCACGTGCCC
pMV107	N-term 3x FLAG	pMV51- FGFR2_SLiM(SCSSGDDSVFSPDPM)	pMV51	taaGGGCAGCTGCTCTTCAGGAGATGATAGCGTGTTTTCACCTGATCCCATGTAGT	ctagACTACATGGGATCAGGTGAAAACACGCTATCATCTCCTGAAGAGCAGCTGCCC
pMV108	N-term 3x FLAG	pMV51-GTSE1_SLiM(KSPTSLKRETYYLSD)	pMV51	taaGGGCAAGTCTCCTACTAGCTTGAAGAGGGAAACCTACTACCTGAGTGACTAGT	ctagACTAGTCACTCAGGTAGTAGGTTTCCCTCTTCAAGCTAGTAGGAGACTTGCCC
pMV109	N-term 3x FLAG	pMV51-GTSE1_SLiM_T>A_mutant(KSPTSLKREAYYLSD)	pMV51	taaGGGCAAGTCTCCAACCAGTCTTAAGAGAGAGGCATACTACCTGAGTGACTAGT	ctagACTAGTCACTCAGGTAGTATGCCTCTCTCTTAAGACTGGTTGGAGACTTGCCC
pMV110	N-term 3x FLAG	pMV51-TM139_SLiM(FGHPDDDSVFYEDNW)	pMV51	taaGGGCTTTGGCCATCCTGACGACGACTCCGTTTTTTACGAGGACAACTGGTAGT	ctagACTACCAGTTGTCCTCGTAAAAAACGGAGTCGTCGTCAGGATGGCCAAAGCCC
pMV111	N-term 3x FLAG	pMV51-GSK3A_SLiM(GGSGRARTSSFAEPG)	pMV51	taaGGGCGGAGGATCCGGCCGCGCTCGCACTAGTTCATTCGCTGAGCCCGGTTAGT	ctagACTAACCGGGCTCAGCGAATGAACTAGTGCGAGCGCGGCCGGATCCTCCGCCC
pMV112	N-term 3x FLAG	pMV51-GSK3A_SLiM_S>A_mutant(GGSGRARTSAFAEPG)	pMV51	taaGGGCGGTGGCAGCGGGAGGGCCAGAACCTCAGCGTTCGCCGAGCCAGGGTAGT	ctagACTACCCTGGCTCGGCGAACGCTGAGGTTCTGGCCCTCCCGCTGCCACCGCCC
pMV177	N-term 3x FLAG	pMV51-GTSE1_SLiM(SANEDDEVFFGPFGH)	pMV51	taaGGGCTCCGCTAACGAGGACGATGAGGTATTCTTTGGCCCTTTCGGTCACTAGT	ctagACTAGTGACCGAAAGGGCCAAAGAATACCTCATCGTCCTCGTTAGCGGAGCCC
ANTIBODIES
PRIMARY
Antibody	Ref	Dilution
FLAG	Sigma (#F1804 )	1/3333
HA	Covance (#MMS-101P)	1/3333
β-actin	Sigma (#A5441 )	1/5000
Thiophosphate ester	Abcam (#ab92570)	1/5000
PRIMARY
Antibody	Ref	Dilution
anti-mouse (IR Fluorescence)	LI-COR Biosciences (#92568071)	1/5000
anti-mouse HRP (Chemiluminescent detection)	Dako (#P0447)	1/5000
anti-rabbit HRP (Chemiluminescent detection)	Dako (#P0448)	1/5000
